# Supplementary material for: Lipoid Pneumonia: HRCT and MRI Spectrum, Diagnostic Pitfalls, and Imaging-Based Diagnostic Workflow
Source: Diagnostics (Basel). 2026 May 30;16(11):1693. doi: 10.3390/diagnostics16111693 (PMC13256835; doi:10.3390/diagnostics16111693)
Supplement: Supplementary file 1 [file diagnostics-16-01693-s001.zip]

Archive with 1 entries (1 files):
- diagnostics-4248487-supplementary.pdf
